# Supplementary material for: Puerariae lobatae Radix Alleviates Pre-Eclampsia by Remodeling Gut Microbiota and Protecting the Gut and Placental Barriers
Source: Nutrients. 2022 Nov 25;14(23):5025. doi: 10.3390/nu14235025 (PMC9738998; doi:10.3390/nu14235025)
Supplement: Supplementary file 1 [file nutrients-14-05025-s001.zip]

Archive with 1 entries (1 files):
- nutrients-2020653-supplementary.pdf
